# Supplementary material for: Construction of a high density genetic linkage map to define the locus conferring seedlessness from Mukaku Kishu mandarin
Source: Front Plant Sci. 2023 Feb 14;14:1087023. doi: 10.3389/fpls.2023.1087023 (PMC9976630; doi:10.3389/fpls.2023.1087023)
Supplement: Supplementary file 6 [file Table_3.xls]

## Sheet: Sheet1
	Supplementary Information 2. Position of S-locus on citrus physical map inferred through flanking SNP markers.
	Linkage map	LG/ Chromosome	Genetic map segment	Corresponding Physical position	Total candidate genes	Demarcation of physical position (Mb)	Flanking SNP probeset on linkage map	Locus ID	Matching AT_gene	Start (bp)	End (bp)	Annotation_Ciclev	Putative functions explored from other studies	Reference
	MK_SB	5	15.6-35.8 cM	2.2-12.2 Mb	171	2	AX-159942296 (Both MK_SB & MK_D)	Ciclev10000456m.g	AT1G10240.1	2196926	2205630	FAR1-related sequence 11
								Ciclev10002996m.g	AT4G21192.1	2207103	2208685	Cytochrome c oxidase biogenesis protein Cmc1-like
								Ciclev10000408m.g	AT5G63700.1	2211150	2221918	zinc ion binding;DNA binding
								Ciclev10000737m.g	0	2269882	2271865	0
								Ciclev10004009m.g	AT2G18090.1	2274048	2279428	PHD finger family protein / SWIB complex BAF60b domain-containing protein / GYF domain-containing protein
								Ciclev10003096m.g	AT5G55090.1	2299959	2301507	mitogen-activated protein kinase kinase kinase 15
								Ciclev10000199m.g	AT5G49900.1	2303062	2309975	Beta-glucosidase, GBA2 type family protein
								Ciclev10001130m.g	AT4G29680.1	2456260	2458583	Alkaline-phosphatase-like family protein
								Ciclev10002895m.g	AT4G10040.1	2460249	2460428	cytochrome c-2
								Ciclev10001394m.g	AT1G57680.1	2467400	2468774	0
								Ciclev10000427m.g	AT5G26710.1	2474097	2476473	Glutamyl/glutaminyl-tRNA synthetase, class Ic
								Ciclev10000479m.g	AT1G09600.1	2480999	2484345	Protein kinase superfamily protein
								Ciclev10000088m.g	AT1G09620.1	2487360	2491041	ATP binding;leucine-tRNA ligases;aminoacyl-tRNA ligases;nucleotide binding;ATP binding;aminoacyl-tRNA ligases
								Ciclev10003985m.g	AT3G14470.1	2903380	2911740	NB-ARC domain-containing disease resistance protein
								Ciclev10003363m.g	AT3G03060.1	2914622	-	P-loop containing nucleoside triphosphate hydrolases superfamily protein
								Ciclev10003240m.g	AT2G30210.1	3059520	3070120	laccase 3
								Ciclev10003156m.g	AT5G44400.1	3145514	-	FAD-binding Berberine family protein
								Ciclev10003189m.g	AT4G20820.1	3147257	-	FAD-binding Berberine family protein
								Ciclev10003551m.g	AT3G16290.1	3427711	-	AAA-type ATPase family protein
	MK_D	5	6.2-12.7 cM	3.97-10.0 Mb	131	3.97	AX-160906995 (MK_D)	Ciclev10003566m.g	AT1G09640.1	3972114	3975150	Translation elongation factor EF1B, gamma chain	EF1Bβ protein is localized in the plasma membrane and cytoplasm, and that the transcripts should be expressed in most tissue types in seedlings.	Hossain et al. 2012
								Ciclev10001790m.g	AT5G66240.2	4292557	4294865	Transducin/WD40 repeat-like superfamily protein	control seed gerination in plants	Gachomo et al. 2014
								Ciclev10003000m.g	AT1G09660.1	4377285	-	RNA-binding KH domain-containing protein	Stress tolerance	Thatcher et al. 2015
								Ciclev10000901m.g	AT1G33980.1	4463717	4469928	Smg-4/UPF3 family protein	UPF3 gene is required by the plant NMD system to obviate aberrantly spliced mRNA.	Hori and Watanabe 2005
								Ciclev10000689m.g	AT1G57770.1	4471787	4473203	FAD/NAD(P)-binding oxidoreductase family protein	Involed in protection against oxidative stress	Trisolini et al. 2019
								Ciclev10000884m.g	AT5G25900.1	4493598	4501883	GA requiring 3	Required for GA3 synthesis
								Ciclev10002670m.g	AT1G57770.1	4529452	-	FAD/NAD(P)-binding oxidoreductase family protein	Involed in protection against oxidative stress	Trisolini et al. 2019
								Ciclev10001277m.g	AT1G09840.1	4603215	4614890	shaggy-like protein kinase 41	Genes involved in stresse regulation
								Ciclev10003693m.g	0	4731228	4731852	No hit
								Ciclev10002621m.g	AT3G17220.1	4849717	4849836	pectin methylesterase inhibitor 2	Inhibit the activity of PMEs
								Ciclev10003368m.g	0	4923995	-	No hit
								Ciclev10000877m.g	AT1G09830.1	4940467	4943930	Glycinamide ribonucleotide (GAR) synthetase	involved in Purine Biosynthesis
								Ciclev10003758m.g	AT5G49910.1	4945992	4948177	chloroplast heat shock protein 70-2	Imparts thermal tolerance to the germinating seeds	Su and Li
								Ciclev10003537m.g	AT5G49910.1	4952329	4956654	chloroplast heat shock protein 70-2	Imparts thermal tolerance to the germinating seeds	Su and Li
								Ciclev10000433m.g	AT5G49910.1	4971573	4977253	chloroplast heat shock protein 70-2	Imparts thermal tolerance to the germinating seeds	Su and Li
								Ciclev10001782m.g	AT5G49920.1	4979534	4981992	Octicosapeptide/Phox/Bem1p family protein	Drought responsive gene, regulated by at least three hormones	Huang et al. 2008
								Ciclev10003724m.g	AT3G11340.1	4985850	-	UDP-Glycosyltransferase superfamily protein	expressed during biotic and abiotic stresses, expressed post torpedo stage in seed coats	Bavarkar et al. 2012
								Ciclev10003145m.g	AT1G19390.1	4990017	-	wall associated kinase-like 1	Induced by pathogen infection, Salicylic acid or its analogues and involved in Plant defense response; a knockdown of this type of gene in rice leads to degenerated embryo sa and defective seed development	He et al. 1999; Wang et al. 2012
								Ciclev10000464m.g	AT1G16120.1	5001178	5004379	wall associated kinase-like 1	Induced by pathogen infection, Salicylic acid or its analogues and involved in Plant defense response; a knockdown of this type of gene in rice leads to degenerated embryo sa and defective seed development	He et al. 1999; Wang et al. 2012
								Ciclev10002887m.g	0	5011374	5011408	No hit
								Ciclev10003390m.g	AT1G16120.1	5037558	5047193	wall associated kinase-like 1	Induced by pathogen infection, Salicylic acid or its analogues and involved in Plant defense response; a knockdown of this type of gene in rice leads to degenerated embryo sa and defective seed development	He et al. 1999; Wang et al. 2012
								Ciclev10004079m.g	AT1G15125.1	5066688	5067503	S-adenosyl-L-methionine-dependent methyltransferases superfamily protein	involved in stress tolerance	He et al. 2016
								Ciclev10002589m.g	0	5072908	5073884	No hit
								Ciclev10002586m.g	AT2G40600.1	5078150	5080221	appr-1-p processing enzyme family protein	involved in tRNA splicing	Kumaran et al. 2005
								Ciclev10002574m.g	AT2G40600.1	5084110	5085938	appr-1-p processing enzyme family protein	involved in tRNA splicing	Kumaran et al. 2005
								Ciclev10000637m.g	AT4G24290.2	5089964	5090741	MAC/Perforin domain-containing protein	in pathogen attack	Hagelsieb et al. 2017
								Ciclev10002791m.g	AT1G09812.1	5096938	5098801	No hit
								Ciclev10001453m.g	AT1G61580.1	5103697	5108972	R-protein L3 B	may be involved in stress tolerance	Moin et al. 2016
								Ciclev10000148m.g	AT5G65700.1	5122778	5129342	Leucine-rich receptor-like protein kinase family protein	RPK is involved in ABA signalling for inducing seed dormancy and inhibiting early seed germination	Osakabe et al. 2005
								Ciclev10000810m.g	AT4G20820.1	5163080	-	FAD-binding Berberine family protein	involved in plant disease reaction	Benedetti et al. 2018
								Ciclev10000813m.g	AT4G20820.1	5194991	5204444	FAD-binding Berberine family protein	involved in plant disease reaction	Benedetti et al. 2018
								Ciclev10001690m.g	AT4G10960.1	5209205	5211203	UDP-D-glucose/UDP-D-galactose 4-epimerase 5	in cell wall galactose metabolism and root growth	Rosti 2007
								Ciclev10000817m.g	AT4G20820.1	5212302	5215638	FAD-binding Berberine family protein	involved in plant disease reaction	Benedetti et al. 2018
								Ciclev10000111m.g	AT4G27190.1	5275608	5281606	NB-ARC domain-containing disease resistance protein	its nucleotide-binding state is proposed to regulate activity of the R protein. A highly conserved methionine–histidine–aspartate (MHD) motif is present at the carboxy-terminus of ARC2.	Oojien et al. 2008
								Ciclev10000066m.g	AT4G27190.1	5288699	5295333	NB-ARC domain-containing disease resistance protein	its nucleotide-binding state is proposed to regulate activity of the R protein. A highly conserved methionine–histidine–aspartate (MHD) motif is present at the carboxy-terminus of ARC2.	Oojien et al. 2008
								Ciclev10000713m.g	AT1G09810.1	5307105	5314620	evolutionarily conserved C-terminal region 11	play a critical role in relaying the cytosolic Ca2+ signals to the nucleus, thereby regulating gene expression.	Ok et al. 2005
								Ciclev10001491m.g	AT1G09800.1	5317140	5319467	Pseudouridine synthase family protein	expressed in chloroplast under phosphate deficiency	Lu et al. 2017
								Ciclev10000502m.g	AT5G09590.1	5322576	5326354	mitochondrial HSO70 2	after interaction with others is involved in plant defense (against virus )	Noel 2007
								Ciclev10000672m.g	AT1G58025.3	5330811	5335976	DNA-binding bromodomain-containing protein	Involvedin plant defense against virus	Sukarta et al. 2020
								Ciclev10003666m.g	AT3G57990.1	5607142	5611969	No hit
								Ciclev10003436m.g	AT5G10530.1	5794105	5796780	Concanavalin A-like lectin protein kinase family protein	Involvedin plant defense	Bellande 2017
								Ciclev10003152m.g	AT1G21250.1	5809866	5814204	cell wall-associated kinase	Involved in plant defense	Kohorn et al. 2016
								Ciclev10003989m.g	AT1G16120.1	5816248	5818999	wall associated kinase-like 1	Induced by pathogen infection, Salicylic acid or its analogues and involved in Plant defense response; a knockdown of this type of gene in rice leads to degenerated embryo sac and defective seed development	He et al. 1999; Wang et al. 2012
								Ciclev10003660m.g	AT4G27190.1	5851814	5853225	NB-ARC domain-containing disease resistance protein	its nucleotide-binding state is proposed to regulate activity of the R protein. A highly conserved methionine–histidine–aspartate (MHD) motif is present at the carboxy-terminus of ARC2.	Oojien et al. 2008
								Ciclev10001614m.g	AT4G31940.1	5921681	-	cytochrome P450, family 82, subfamily C, polypeptide 4	First, controlled pollination experiments indicate that CYP78A9 responds to fertilization. Second, while CYP78A9 overexpression can uncouple fruit development from fertilization, the cyp78a8 cyp78a9 loss-of-function mutant has reduced seed set due to outer ovule integument development arrest, leading to female sterility.	Silveira et al 2013
								Ciclev10003405m.g	AT4G31950.1	5938251	5940692	cytochrome P450, family 82, subfamily C, polypeptide 3	First, controlled pollination experiments indicate that CYP78A9 responds to fertilization. Second, while CYP78A9 overexpression can uncouple fruit development from fertilization, the cyp78a8 cyp78a9 loss-of-function mutant has reduced seed set due to outer ovule integument development arrest, leading to female sterility.	Silveira et al 2013
								Ciclev10001198m.g	AT1G78560.1	5970574	5976295	Sodium Bile acid symporter family	role in translocation across the chloroplast membranes of the biosynthetic intermediates of Met-GSLs, which are involved in plant defense against insects	Sawada et al. 2009
								Ciclev10000208m.g	AT5G49960.1	5978670	5982788	No hit
								Ciclev10002584m.g	AT1G80160.1	5984406	5984843	Lactoylglutathione lyase / glyoxalase I family protein	expressed during abiotic stresses	Yan et al. 2016
								Ciclev10000233m.g	AT5G16780.1	5997715	6003587	SART-1 family	involved in disease reaction	Allen 2012
								Ciclev10003421m.g	AT1G34340.1	6012905	6017110	alpha/beta-Hydrolases superfamily protein	enhances abiotic stress tolerance	Liu et al. 2014
								Ciclev10001852m.g	AT5G49950.1	6022902	6023246	alpha/beta-Hydrolases superfamily protein	enhances abiotic stress tolerance	Liu et al. 2014
								Ciclev10000213m.g	AT3G18310.1	6025191	6026638	No hit
								Ciclev10000621m.g	AT4G24040.1	6028240	6028985	trehalase 1	imparts drought tolerance in Arabidopsis	Houtte et al. 2013
								Ciclev10003588m.g	0	6035902	6038213	No hit
								Ciclev10000945m.g	AT4G24330.1	6039770	6049565	Protein of unknown function (DUF1682)
								Ciclev10003516m.g	AT2G20142.1	6202180	6204063	Toll-Interleukin-Resistance (TIR) domain family protein	To be involved in resistance to diseases	Bernoux et al. 2011
								Ciclev10003192m.g	AT4G35150.1	6344212	-	O-methyltransferase family protein	involved in lignin biosynthesis	Li et al. 2017
								Ciclev10000030m.g	AT1G58060.1	6404703	6434394	RNA helicase family protein	involved in RNA metabolism
								Ciclev10000416m.g	AT2G40360.1	6448159	6452094	Transducin/WD40 repeat-like superfamily protein	control seed gerination in plants	Gachomo et al. 2014
								Ciclev10003581m.g	AT1G09795.1	6455788	6455828	ATP phosphoribosyl transferase 2	involved in histidine biosynthesis, mutation can cause embryo abortion	DeFraia and Leustek 2004
								Ciclev10004097m.g	AT1G09795.1	6458000	6461223	ATP phosphoribosyl transferase 2	involved in histidine biosynthesis, mutation can cause embryo abortion	DeFraia and Leustek 2004
								Ciclev10001694m.g	AT1G71900.1	6464860	6472021	Protein of unknown function (DUF803)
								Ciclev10001742m.g	AT4G06676.1	6472177	6477830	No hit
								Ciclev10000702m.g	AT1G58100.1	6481726	6489261	TCP family transcription factor	involved in plant development and in defense signalling against insect pests	Li et al. 2015
								Ciclev10003742m.g	AT5G23170.1	6499811	6506765	Protein kinase superfamily protein	Required for Abscissic acid regulation of seed germination	Fuji et al. 2007
								Ciclev10001534m.g	AT4G06634.1	6605411	-	zinc finger (C2H2 type) family protein	seed oil in crease in soyabean
								Ciclev10003618m.g	AT3G16210.1	6649790	-	F-box family protein	has diversity of functions	Zhang et al. 2019
								Ciclev10003937m.g	AT1G75240.1	6672504	-	homeobox protein 33	differentialy expressed in the seedless and seeded grape cultivars during seed development	Li et al. 2019
								Ciclev10002129m.g	AT1G61520.1	6681487	-	photosystem I light harvesting complex gene 3	light harvesting gene
								Ciclev10001794m.g	AT4G06599.1	6701007	6707027	ubiquitin family protein	differntially expressed in seeded and seedless Thompson grapes during floral development
								Ciclev10001652m.g	AT1G09790.1	6722547	6725314	COBRA-like protein 6 precursor	in the development of seed coat in Arabidopsis	Ben tov 2018
								Ciclev10001528m.g	AT1G58110.1	6727575	6730712	Basic-leucine zipper (bZIP) transcription factor family protein	B3 type transcription factor , regulate the transcription of seed maturation genes	Alonso 2009
								Ciclev10003667m.g	AT5G22480.1	6734576	6743512	ZPR1 zinc-finger domain protein	seed oil accumulation	Li 2017
								Ciclev10001154m.g	AT3G58970.1	6751640	6752614	magnesium transporter 6	require under the conditions of Magnesium limitation	Mao-2018
								Ciclev10000467m.g	AT1G61010.1	6758266	6759960	cleavage and polyadenylation specificity factor 73-I	possibly in reproductive system development	Xu 2006
								Ciclev10000468m.g	AT1G61010.1	6760036	6769511	cleavage and polyadenylation specificity factor 73-I	possibly in reproductive system development	Xu 2006
								Ciclev10003162m.g	AT4G35790.2	6772399	6774533	phospholipase D delta	involved in ABA signalling and stress tolerance	Wang et al. 2005
								Ciclev10001357m.g	AT4G20020.2	6778672	6778812	No hit
								Ciclev10003578m.g	AT5G36930.2	7049085	7056307	Disease resistance protein (TIR-NBS-LRR class) family	involved in imarting resistance to pathogens
								Ciclev10000860m.g	AT4G12320.1	7064394	7068371	cytochrome P450, family 706, subfamily A, polypeptide 6	CYP78A9 has a specific expression pattern in inner integuments in early steps of ovule development as well as in the funiculus, embryo, and integuments of developing seeds.	Silveira et al. 2013
								Ciclev10003731m.g	AT5G44510.1	7266782	-	target of AVRB operation1	Disease resistance genes	Eitas 2008
								Ciclev10000418m.g	AT5G08720.1	7292001	7293713	No hit
								Ciclev10003554m.g	AT2G21850.1	7516745	-	Cysteine/Histidine-rich C1 domain family protein	regulate plant defence during microbial infection
								Ciclev10003397m.g	AT2G21830.1	7521102	-	Cysteine/Histidine-rich C1 domain family protein	regulate plant defence during microbial infection	Hwang et al. 2013
								Ciclev10003100m.g	AT2G02360.1	7566856	-	phloem protein 2-B10	a disticnct protein of seive elements	Dinant et al. 2003
								Ciclev10003956m.g	AT3G17380.1	8029251	8034146	TRAF-like family protein	Involved in early stage of reproductive development	Singh et al. 2017
								Ciclev10003607m.g	AT2G02360.1	8125981	-	phloem protein 2-B10	a disticnct protein of seive elements	Dinant et al. 2003
								Ciclev10002204m.g	AT5G24560.1	8159400	-	phloem protein 2-B12	involved in seed germination and post germinative development	Dinant et al. 2003
								Ciclev10003111m.g	AT5G35695.1	8290292	-	No hit
								Ciclev10002141m.g	AT4G02610.1	8297368	8301566	Aldolase-type TIM barrel family protein	seedling development	Lu et al. 2012
								Ciclev10003711m.g	AT4G10230.1	8352008	8352939	No hit
								Ciclev10003889m.g	AT1G11000.1	8425518	8432974	Seven transmembrane MLO family protein	regulate seed germination and floral development in Arabidopsis	Davis et al. 2017
								Ciclev10000670m.g	AT1G10950.1	8439965	8447327	transmembrane nine 1	transmembrane proteins for supply of nutrients to the developing seeds	Patrick and Offler 2001
								Ciclev10001672m.g	AT1G60940.1	8503594	8508494	SNF1-related protein kinase 2.10	essential for seed development and dormancy	Nakashima et al. 2009
								Ciclev10000782m.g	AT1G22940.1	8512041	8516904	thiamin biosynthesis protein, putative	for various stages of plant development, expressed, leaves, flowers and developing seeds	Kong et al. 2008
								Ciclev10000077m.g	AT1G10930.1	8519427	8523393	DNA helicase (RECQl4A)	For repair of DNA damage caused by MMS during seed germination	Najar 2008
								Ciclev10000069m.g	AT1G22930.1	8533088	8537312	T-complex protein 11	mutation in the gene causes impaired embryo development in maize	Garcia et al. 2017
								Ciclev10001863m.g	AT1G22030.1	8563105	8564239	No hit	-
								Ciclev10000273m.g	AT4G22200.1	8575451	8584464	potassium transport 2/3	for imbibition of water during seed germination
								Ciclev10002842m.g	AT3G45020.1	8617988	8627499	Ribosomal L18p/L5e family protein	required during seed germination	Kabula et al. 2017
								Ciclev10000024m.g	AT1G71220.1	8632015	8650147	UDP-glucose:glycoprotein glucosyltransferases;transferases, transferring hexosyl groups;transferases, transferring glycosyl groups	possibly involved during seed germination
								Ciclev10004010m.g	AT3G18080.1	8663042	-	B-S glucosidase 44	seedling growth in germinating seedlings	Stanley 2011
								Ciclev10003327m.g	AT1G72300.1	8670911	8672469	Leucine-rich receptor-like protein kinase family protein	For transduction of plant and environmental signals	Osakabe et al. 2005
								Ciclev10001160m.g	AT3G26040.1	8912277	-	HXXXD-type acyl-transferase family protein	Forcutin polyester formation and seed hybdration properties	David Panikashvili et al. 2009
								Ciclev10001101m.g	AT3G26040.1	9083897	9084663	HXXXD-type acyl-transferase family protein	Forcutin polyester formation and seed hybdration properties	David Panikashvili et al. 2009
								Ciclev10003246m.g	AT1G17250.1	9128272	9131873	receptor like protein 3	For completiotion of seed maturation
								Ciclev10004007m.g	AT1G11050.1	9136380	-	Protein kinase superfamily protein	Required for Abscissic acid regulation of seed germination	Fuji et al. 2007
								Ciclev10003656m.g	0	9163008	-	No hit
								Ciclev10000659m.g	AT3G18600.1	9200012	9201601	P-loop containing nucleoside triphosphate hydrolases superfamily protein	may be required in hormonal signalling and energy release	Zheng et al. 2004
								Ciclev10001270m.g	AT1G60990.1	9215033	9218499	Glycine cleavage T-protein family	required for photorespiration	https://en.wikipedia.org/wiki/Glycine_cleavage_system
								Ciclev10000505m.g	AT1G60995.1	9224531	9228188	No hit
								Ciclev10004028m.g	AT2G18950.1	9286411	-	homogentisate phytyltransferase 1	likiting factor for Tocoferol biosynthesis in seeds	Collakova and DelePenna 2003
								Ciclev10001398m.g	AT2G18950.1	9330685	9330984	homogentisate phytyltransferase 1	likiting factor for Tocoferol biosynthesis in seeds	Collakova and DelePenna 2003
								Ciclev10003961m.g	AT5G53550.1	9395865	9399712	YELLOW STRIPE like 3	involved in transportation of minerals and mutations lead to small and defective seeds	Chu 2010
								Ciclev10001998m.g	AT1G71200.1	9406160	-	basic helix-loop-helix (bHLH) DNA-binding superfamily protein	possibly in root hair development	Feller 2011
								Ciclev10003140m.g	AT4G32640.1	9452660	9452923	Sec23/Sec24 protein transport family protein	for protein export from the endoplasmic reticulum (ER) to the Golgi apparatus , mutation may cause defects in pollen	Conger et al. 2011
								Ciclev10002064m.g	AT1G71190.1	9458865	9463883	senescence associated gene 18	induced under stresses	Miller et al. 1999
								Ciclev10001547m.g	AT1G07750.1	9476050	9476712	RmlC-like cupins superfamily protein	seed storage protein and its phosphorylation state is modulated in response to ABA
								Ciclev10001947m.g	AT1G71180.1	9480020	-	6-phosphogluconate dehydrogenase family protein	Mutation in the gene causes embryo arrest at globular stage	Andriotis et al. 2019
								Ciclev10003321m.g	AT3G57710.1	9502371	9502936	Protein kinase superfamily protein	Required for Abscissic acid regulation of seed germination
								Ciclev10003174m.g	AT1G55200.1	9506523	9510439	Protein kinase protein with adenine nucleotide alpha hydrolases-like domain		Zhang et al. 2015
								Ciclev10003348m.g	AT1G71160.1	9592156	-	3-ketoacyl-CoA synthase 7	involved in fatty acid biosynthesis
								Ciclev10003125m.g	AT3G26380.1	9599552	9600870	Melibiase family protein	required during seed germination
								Ciclev10003874m.g	AT4G08850.1	9672417	-	Leucine-rich repeat receptor-like protein kinase family protein	For transduction of plant and environmental signals
								Ciclev10003585m.g	0	9693918	-	No hit
								Ciclev10000525m.g	AT1G10910.1	9934121	-	Pentatricopeptide repeat (PPR) superfamily protein	involved in stress tolerance	Liu et al. 2016
								Ciclev10000342m.g	AT1G60890.2	9950087	9962157	Phosphatidylinositol-4-phosphate 5-kinase family protein	activated by water stress and ABA; further induces Salicylic acid genesis	Mikami et al. 1998 ; Krinke et al. 2007
								Ciclev10002126m.g	AT1G10890.1	9973242	9975000	No hit
								Ciclev10002263m.g	AT1G09580.1	9980264	-	emp24/gp25L/p24 family/GOLD family protein	transportation of cargo molecules from the endoplasmic reticulum to the Golgi complex	Anantharaman and Arvind 2002
						10	AX-160536283 (Both MK_SB & D)	Ciclev10000890m.g	AT1G10790.1	9998096	10003883	No hit
								Ciclev10001765m.g	AT1G25290.2	10005143	10007665	RHOMBOID-like protein 10	involved during seed germination and flower fertility	Thompson et al. 2012
								Ciclev10003941m.g	AT1G68180.1	10012250	-	RING/U-box superfamily protein	Regulate ABA sensivity in seeds during seed germination	Barreo et al. 2010
								Ciclev10003881m.g	AT1G19260.1	10902450	-	TTF-type zinc finger protein with HAT dimerisation domain	Possibly involved in stress tolerance
								Ciclev10000484m.g	AT1G71240.1	11338250	11350587	Plant protein of unknown function (DUF639)	-
								Ciclev10003624m.g	AT3G26070.1	11357289	11359523	Plastid-lipid associated protein PAP / fibrillin family protein	for carotenoids accumulation in the floral organs	Leitnar Dagan et al. 2006
								Ciclev10003053m.g	0	11365182	11366456	No hit
								Ciclev10002723m.g	0	11378674	11381545	No hit
								Ciclev10001315m.g	AT1G33270.1	11396637	11398880	Acyl transferase/acyl hydrolase/lysophospholipase superfamily protein	for lipid homoeostasis, may be involved in breakdown of fats in germination seeds
								Ciclev10003900m.g	0	11409581	-	No hit
								Ciclev10002620m.g	AT4G36800.1	11468957	-	RUB1 conjugating enzyme 1	Required for robust function of the Rubisco complex	Bostick et al. 2004
								Ciclev10001076m.g	AT3G45100.1	11697436	11703525	UDP-Glycosyltransferase superfamily protein	expressed during biotic and abiotic stresses, expressed post torpedo stage in seed coats	Rehman 2018, Bavarkar et al. 2012
								Ciclev10003633m.g	AT3G16210.1	11747483	-	F-box family protein	Diverse roles
								Ciclev10003777m.g	AT3G10530.1	12030119	-	Transducin/WD40 repeat-like superfamily protein	control seed gerination in plants	Gachomo et al. 2014
								Ciclev10001158m.g	AT3G26040.1	12077911	-	HXXXD-type acyl-transferase family protein	in cutin development of seed coats in Arabidopsis, also affects seed number / silique	Haughan and Chaudhury 2005; Beeckman et al. 2000 (In: Panikashvili et al. 2009)
								Ciclev10000975m.g	AT5G24750.1	12133716	-	UDP-Glycosyltransferase superfamily protein	expressed during biotic and abiotic stresses, expressed post torpedo stage in seed coats	Rehman 2018, Bavarkar et al. 2012
								Ciclev10003719m.g	AT3G10530.1	12150923	12157526	Transducin/WD40 repeat-like superfamily protein	control seed gerination in plants	Gachomo et al. 2014
								Ciclev10000571m.g	AT3G48670.1	12161224	12164947	XH/XS domain-containing protein	Involved in RNA-directed DNA methylation (RdDM) at Chromatin level	Butt et al. 2014
								Ciclev10000891m.g	AT2G01070.1	12168945	12172305	Lung seven transmembrane receptor family protein	Possibly involved in ABA signalling	Gao et al. 2008
								Ciclev10002345m.g	AT1G11400.1	12175509	12181747	partner of Y14-MAGO	post-transcriptional regulation of gene expression in plant cells.	Park and Muench 2006
								Ciclev10002376m.g	AT1G25260.1	12184479	-	Ribosomal protein L10 family protein	expressed both in the female and male reproductive organs	falconeferreyra2013
						12.2	AX-160417325 (MK_SB)	Ciclev10002308m.g	AT3G26070.1	12201414	12207492	Plastid-lipid associated protein PAP / fibrillin family protein	involved in plastid ultra structure and plant development upon stress	Rey et al. 2000
